# Supplementary material for: Morphology and stable isotope analysis demonstrate different structuring of bat communities in rainforest and savannah habitats
Source: R Soc Open Sci. 2018 Dec 19;5(12):180849. doi: 10.1098/rsos.180849 (PMC6304110; doi:10.1098/rsos.180849)
Supplement: Foraging groups_Nimba_Soutpans.csv [file rsos180849supp3.csv]

Species	Location	Foraging group
Chaerephon_pumilus	Nimba	Open
Epomops_buettikoferi	Nimba	Fruit
Glauconycteris_argentata	Nimba	Edge
Glauconycteris_poensis	Nimba	Edge
Hipposideros_beatus	Nimba	Clutter
Hipposideros_cyclops	Nimba	Clutter
Hipposideros_gigas	Nimba	Clutter
Hipposideros_lamottei	Nimba	Clutter
Hipposideros_marisae	Nimba	Clutter
Hipposideros_ruberC1	Nimba	Clutter
Hipposideros_ruberE1	Nimba	Clutter
Hypsignathus_monstrosus	Nimba	Fruit
Hypsugo_bellieri	Nimba	Edge
Hypsugo_sp1	Nimba	Edge
Kerivoula_phalaena	Nimba	Clutter
Lissonycteris_angolensis	Nimba	Fruit
Megaloglossus_woermanni	Nimba	Fruit
Micropteropus_pusillus	Nimba	Fruit
Mimetillus_moloneyi	Nimba	Edge
Miniopterus_inflatus	Nimba	Edge
Miniopterus_villiersii	Nimba	Edge
Mops_condylurus	Nimba	Open
Mops_leonis	Nimba	Open
Mops_spurrelli	Nimba	Open
Mops_thersites	Nimba	Open
Myonycteris_torquata	Nimba	Fruit
Myotis_bocagii	Nimba	Edge
Nanonycteris_veldkampii	Nimba	Fruit
Neoromicia _guineensis	Nimba	Edge
Neoromicia_somalica	Nimba	Edge
Neoromicia_brunnea	Nimba	Edge
Neoromicia_isabella	Nimba	Edge
Neoromicia_nana	Nimba	Edge
Neoromicia_roseveari	Nimba	Edge
Neoromicia_tenuipinnis	Nimba	Edge
Nycteris_arge	Nimba	Clutter
Nycteris_grandis	Nimba	Clutter
Nycteris_hispida	Nimba	Clutter
Nycteris_intermedia	Nimba	Clutter
Nycteris_macrotis	Nimba	Clutter
Nycteris_major	Nimba	Clutter
Pipistrellus_grandidieri	Nimba	Edge
Pipistrellus_nanulus	Nimba	Edge
Rhinolophus_guineensis	Nimba	Clutter
Rhinolophus_hillorum	Nimba	Clutter
Rhinolophus_landeri	Nimba	Clutter
Rhinolophus_simulator	Nimba	Clutter
Scotophilus_nux	Nimba	Edge
Chaerephon_pumilus	Soutpansberg	Open
Epomophorus_wahlbergi	Soutpansberg	Fruit
Eptesicus_hottentotus	Soutpansberg	Edge
Hipposideros_caffer	Soutpansberg	Clutter
Laephotis_botswanae	Soutpansberg	Edge
Miniopterus_natalensis	Soutpansberg	Edge
Mops_condylurus	Soutpansberg	Open
Mops_midas	Soutpansberg	Open
Myotis_tricolor	Soutpansberg	Edge
Myotis_welwitschii	Soutpansberg	Edge
Neormicia_zuluensis	Soutpansberg	Edge
Neoromicia_capensis	Soutpansberg	Edge
Neoromicia_nana	Soutpansberg	Edge
Nycticeinops_schlieffeni	Soutpansberg	Edge
Pipistrellus_hesperidus	Soutpansberg	Edge
Pipistrellus_rusticus	Soutpansberg	Edge
Rhinolophus_darlingi	Soutpansberg	Clutter
Rhinolophus_clivosus	Soutpansberg	Clutter
Rhinolophus_simulator	Soutpansberg	Clutter
Rhinolophus_smithersii	Soutpansberg	Clutter
Tadarida_ventralis	Soutpansberg	Open
Taphozous_mauritianus	Soutpansberg	Open
