# Supplementary material for: Morphology and stable isotope analysis demonstrate different structuring of bat communities in rainforest and savannah habitats
Source: R Soc Open Sci. 2018 Dec 19;5(12):180849. doi: 10.1098/rsos.180849 (PMC6304110; doi:10.1098/rsos.180849)
Supplement: nimba.csv [file rsos180849supp4.csv]

Mass	FA	TL	Tail	HF	GLS	ZYGO	GBW	C-M3	C-C	MAND	Row Labels	fruit
12.8	42	109	35.5	8.5	18.85	11.31	9.39	6.98	4.84	12.84	Chaerephon_pumilus	0
74	83.5	155	0	22	44.29	23.57	17.14	15.21	8.12	34.44	Epomops_buettikoferi	1
8	43.7	106	50	8	16.18	9.02	7.8	6.07	4.72	11.95	Glauconycteris_argentata	0
7.7	39.7	97.7	44.7	6.3	12.18	8.64	7.51	4.25	4.23	9.02	Glauconycteris_poensis	0
5.8	43.5	74	27	6.5	17.08	9.51	7.78	6.18	3.89	10.92	Hipposideros_beatus	0
39.5	67.8	120	44	16	28.88	15.4	11.48	10.26	7.18	19.22	Hipposideros_cyclops	0
78	101.8	147	37	20	36.97	20.15	12.27	13.46	10.28	25.31	Hipposideros_gigas	0
9.7	56.1	98	38.8	9.3	19.51	10.25	9.07	6.6	4.37	12.1	Hipposideros_lamottei	0
5	42.4	70	21	7.2	15.6	8.07	7.76	5.05	3.37	9.45	Hipposideros_marisae	0
9.3	51.1	95	36.3	9.3	19.29	10.31	8.59	6.77	4.28	12.3	Hipposideros_ruberC1	0
10.7	51.7	92.2	36	7.8	19.97	10.98	8.56	7.07	4.7	13.01	Hipposideros_ruberE1	0
290	129.5	230	0	30	64.88	31.47	20.88	21.43	13.02	52.74	Hypsignathus_monstrosus	1
6	31.8	84.3	27.7	6.3	13.71	9.18	6.97	4.81	4.57	10.32	Hypsugo_bellieri	0
8.3	36.1	97	37	8	14.24	10.01	7.1	5.1	4.71	11.28	Hypsugo_sp1	0
2.8	27.6	73	40	5	12	6.98	5.55	4.89	2.96	8.59	Kerivoula_phalaena	0
48.7	67.4	114.3	12.7	18	35.56	18.91	14.29	12.57	7.03	27	Lissonycteris_angolensis	1
13	41.7	73	0	9	27.72	13.11	11.08	9.38	4.86	20.45	Megaloglossus_woermanni	1
27.3	52.8	93	0	12	29.15	18.48	12.56	8.83	6.09	22.69	Micropteropus_pusillus	1
6.9	27.5	86.5	31	4.5	13.61	8.9	7.79	4.67	4.36	9.85	Mimetillus_moloneyi	0
10.3	47	113	52	9.3	16.82	9.45	8.32	6.56	5.19	12.95	Miniopterus_inflatus	0
8	43.7	105.3	47.8	8	15.76	8.44	7.53	5.99	4.54	11.6	Miniopterus_villiersii	0
19	49.4	119.5	40.5	12	21.67	13.12	10.7	7.6	5.97	14.64	Mops_condylurus	0
16.5	39	101.5	32.5	7.5	19.47	12.14	9.61	6.76	4.96	13.09	Mops_leonis	0
9.9	29.3	93.5	31.5	5.5	16.14	10.51	7.92	6.34	4.28	11.78	Mops_spurrelli	0
19	39.3	107	37.5	8.5	19.58	12.1	9.51	6.88	5.61	13.43	Mops_thersites	0
36.5	61	106.5	10	14	32.6	18.85	13.89	11.67	6.31	24.67	Myonycteris_torquata	1
5.5	36.3	88	35	7	15.23	8.49	7.45	5.72	3.81	11.08	Myotis_bocagii	0
17.5	48.7	80	0	12	15.61	14.3	11.95	8.13	5.25	19.21	Nanonycteris_veldkampii	1
3.2	27.7	65.9	27.8	7.7	10.45	6.2	6	3.75	2.9	7.23	Neoromicia _guineensis	0
4	29.8	71	28.2	7.8	12	7.5	6.1	4	3.5	8.35	Neoromicia_somalica	0
6	34.7	86.9	35.7	7.9	13.86	8.73	7.07	4.91	4.25	10.13	Neoromicia_brunnea	0
4.8	28	74	36	5	12.99	7.58	6.53	4.46	4.15	9.32	Neoromicia_isabella	0
3.1	28.3	73.8	31.5	5.3	11.35	6.99	6.02	3.84	3.45	7.88	Neoromicia_nana	0
8.1	36.8	90.8	37	8	14.57	9.6	7.5	5.12	4.76	10.83	Neoromicia_roseveari	0
3.8	28.7	72	30	5	12.53	7.66	6.55	4.32	3.93	8.83	Neoromicia_tenuipinnis	0
8.4	41	111.5	46.5	8	19.9	11.51	8.43	7.04	4.56	13.56	Nycteris_arge	0
26	57.8	145	75	13	25.24	15.84	10.29	9.3	6.69	18.39	Nycteris_grandis	0
5.1	39.4	91	44	6	16.54	9.98	7.39	5.47	4	10.75	Nycteris_hispida	0
7.5	36.7	95.8	48.6	8.6	17.8	10.5	7.83	6.13	4.15	11.9	Nycteris_intermedia	0
15	49.5	118	58	9	20.83	12.32	8.67	7.15	5.35	14.05	Nycteris_macrotis	0
12.6	47.5	122.9	60.3	10.3	20.7	12.3	9.6	6.9	5	14.1	Nycteris_major	0
7.4	32.7	84.7	31.7	9	13.38	8.39	6.56	4.78	4.09	9.46	Pipistrellus_grandidieri	0
4	26.7	71.7	26.3	4.7	11.39	7.15	6.03	3.99	3.59	8.42	Pipistrellus_nanulus	0
9.1	45.7	85	28	7.5	20.34	10.01	9.12	7.4	5.01	13.21	Rhinolophus_guineensis	0
17	54	105	38.5	9.5	23.92	13.07	9.79	9.08	6.72	16.61	Rhinolophus_hillorum	0
8.2	43	80	27	8.5	18.84	9.52	8.07	6.94	4.59	12.48	Rhinolophus_landeri	0
7.8	45.8	78.8	26.8	8.6	19.57	9.33	8.84	6.89	4.54	12.89	Rhinolophus_simulator	0
23.8	57.6	134	51.5	12	21.32	14.93	9.93	7.66	7.35	16.02	Scotophilus_nux	0
