# Supplementary material for: Morphology and stable isotope analysis demonstrate different structuring of bat communities in rainforest and savannah habitats
Source: R Soc Open Sci. 2018 Dec 19;5(12):180849. doi: 10.1098/rsos.180849 (PMC6304110; doi:10.1098/rsos.180849)
Supplement: residBatData.csv [file rsos180849supp5.csv]

Mass	FA	TL	Tail	HF	GLS	ZYGO	GBW	C.M3	C.C	MAND	Row.Labels	forage	location	fruit
12	-3.91756098	-10.46961052	-4.469339441	-1.185422722	0.540622417	-1.302516647	0.713998265	0.215853938	0.65368206	0.039407419	Chaerephon_pumilus	Open	sout	0
78.5	-7.457709302	-23.6209749	-22.38606437	1.344025753	2.146837387	-10.35782763	-0.860878437	0.129621593	-0.809986917	3.093049911	Epomophorus_wahlbergi	Fruit	sout	1
19.8	-0.348585896	11.15338734	14.48930034	-0.671592675	-1.60395688	-1.293064401	-0.16919028	-0.838486096	0.436725398	-0.673819476	Eptesicus_hottentotus	Edge	sout	0
6.4	7.922662036	-5.157916678	-6.944773132	0.88157109	1.98673063	-0.174174669	0.581672093	0.377431399	-0.669272132	0.279416473	Hipposideros_caffer	Clutter	sout	0
6.6	-2.3037745	11.14523711	5.090063786	0.843464168	-0.103130377	-0.55982974	-0.096101973	-0.611910653	-0.233809482	-0.404512422	Laephotis_botswanae	Edge	sout	0
8.9	4.242205332	16.58150571	14.79068834	1.405234567	-1.281531965	-1.809863052	-0.195503723	-0.199344253	-0.39098901	-0.329694712	Miniopterus_natalensis	Edge	sout	0
23.9	-1.640534891	16.11804006	11.10345715	3.547215426	-0.091107536	-2.933993349	0.471441382	-0.129998166	0.838709717	-1.714361819	Mops_condylurus	Open	sout	0
45.6	-2.75889908	1.760226425	8.3832627	-3.287385598	-3.246026861	29.19743149	-0.2720447	-0.743610826	0.881407209	-3.880646901	Mops_midas	Open	sout	0
11.5	5.69853036	14.322505	13.94356826	2.909844582	1.490274936	0.61662103	0.263433428	1.029209069	0.280025436	2.139229656	Myotis_tricolor	Edge	sout	0
12.5	13.26634768	30.33827396	24.11775285	4.719309973	2.130969898	1.918345677	1.214563102	1.362498808	0.587338684	2.649585182	Myotis_welwitschii	Edge	sout	0
3.3	-7.417571651	-9.606800444	-7.484745353	-2.027771621	-1.635423752	-0.121521075	-0.907829896	-0.847766793	-0.663943202	-0.869685658	Neormicia_zuluensis	Edge	sout	0
5.9	-16.56124662	-7.965801156	-5.731865425	-0.023161605	-1.263616851	0.324963007	-0.298892744	-0.519213471	0.177071244	-0.21076129	Neoromicia_capensis	Edge	sout	0
4.5	-6.576190869	-4.787877696	-1.275723848	-1.756413152	-2.064589797	-0.715451498	-1.134474287	-1.003819106	-0.661167304	-1.363259027	Neoromicia_nana	Edge	sout	0
5.5	-8.90837355	-16.77210874	-16.10153926	-2.946947761	-2.063894836	0.256273149	-0.753344614	-1.120529366	-0.593854055	-0.782903501	Nycticeinops_schlieffeni	Edge	sout	0
5.4	-7.045155282	-10.47368563	-5.918957719	-1.7278943	-2.333964332	-0.365899316	-0.639457581	-0.84585834	-0.30658538	-1.010939053	Pipistrellus_hesperidus	Edge	sout	0
4.1	-9.623317796	-13.69418528	-5.645397683	-0.980199308	-2.604867782	-0.154141357	-1.688926157	-1.015135001	-0.492092603	-1.225401238	Pipistrellus_rusticus	Edge	sout	0
8.9	7.442205332	-8.818494286	-7.809311663	-0.894765433	3.468468035	0.180136948	0.484496277	1.330655747	0.48901099	1.830305288	Rhinolophus_darlingi	Clutter	sout	0
15.1	8.422672707	-5.020726755	-3.82936722	1.423919989	3.402776799	-0.855170241	0.543500253	1.30105213	0.99835313	1.44850955	Rhinolophus_clivosus	Clutter	sout	0
7	5.743352427	-10.2484553	-11.84026238	0.767250325	2.847147607	-0.441139881	0.828349897	1.019405242	-0.122884182	1.677629788	Rhinolophus_simulator	Clutter	sout	0
24	12.49624684	4.01961696	2.120875609	3.528161965	4.808961961	-1.821820884	1.037554349	1.475330808	1.761441042	2.183673734	Rhinolophus_smithersii	Clutter	sout	0
42	1.816958574	26.60345818	27.55619818	-2.901461004	-4.938528724	-7.21077724	0.277888475	-1.285453887	-0.806920486	-4.019926795	Tadarida_ventralis	Open	sout	0
22.4	7.507739132	-5.40561337	-22.15781973	-2.96698266	0.407850021	-2.376580319	0.599746871	0.920067225	-1.352260156	1.145104892	Taphozous_mauritianus	Open	sout	0
12.8	-1.317806564	13.60649375	1.211197603	-0.30752106	0.205640346	0.360509064	0.724804122	0.320060672	-0.002110207	-0.452541247	Chaerephon_pumilus	Open	nimba	0
74	16.8303289	25.73473394	-25.83557028	7.313408938	13.42178846	6.896725365	5.084467628	4.534658678	1.055898679	11.0128526	Epomops_buettikoferi	Fruit	nimba	1
8	2.213712224	13.26310236	15.04819901	-0.34641753	-1.505626173	-1.480566724	-0.599287133	-0.275005838	0.052163606	-0.547670176	Glauconycteris_argentata	Edge	nimba	0
7.7	-1.671817852	5.129140401	9.706761593	-2.017598559	-5.44570533	-1.832508961	-0.872667837	-2.075322495	-0.42694428	-3.427990734	Glauconycteris_poensis	Edge	nimba	0
5.8	2.853158334	-17.51928536	-8.255675351	-1.635078412	-0.166206661	-0.784809793	-0.497412292	-0.020661322	-0.697960896	-1.213354269	Hipposideros_beatus	Clutter	nimba	0
39.5	14.29437018	9.829108343	13.3991273	4.627590557	4.902685356	1.953368137	1.33568673	1.848243135	1.368491709	1.505988423	Hipposideros_cyclops	Clutter	nimba	0
78	33.60406324	15.52089343	11.71692855	4.929155996	5.302843891	3.102621855	-0.007122993	2.522214103	3.070670501	1.220460045	Hipposideros_gigas	Clutter	nimba	0
9.7	13.96504932	4.322220146	4.083011009	0.79027497	1.484822386	-0.409560715	0.576536853	0.143455218	-0.359558369	-0.679187014	Hipposideros_lamottei	Clutter	nimba	0
5	2.058411466	-21.07651725	-14.36617512	-0.858227824	-1.486417747	-2.149989091	-0.473094168	-1.098172407	-1.188915261	-2.550875757	Hipposideros_marisae	Clutter	nimba	0
9.3	9.117675885	1.543604197	1.527761126	0.828700264	1.344716843	-0.312150364	0.118695915	0.339699675	-0.435035551	-0.412947758	Hipposideros_ruberC1	Clutter	nimba	0
10.7	9.183482906	-2.031239982	1.421135717	-0.805788265	1.745086244	0.226913407	0.011139198	0.547844074	-0.065865413	0.065214847	Hipposideros_ruberE1	Clutter	nimba	0
290	-19.58801653	-18.81265362	3.999366592	-5.436249896	-9.131218202	-5.404864164	-3.141425882	-3.417348362	-1.886422903	-6.456345573	Hypsignathus_monstrosus	Fruit	nimba	1
6	-8.923154948	-7.329977382	-7.52805041	-1.854291059	-3.576153889	-1.133514969	-1.318491823	-1.403783551	-0.025222305	-1.846473897	Hypsugo_bellieri	Edge	nimba	0
8.3	-5.500757701	4.097064324	2.089636418	-0.375236501	-3.505547015	-0.518624487	-1.31590643	-1.264689181	0.031271493	-1.267349618	Hypsugo_sp1	Edge	nimba	0
2.8	-11.90214242	-16.85890497	4.329950525	-2.846888706	-4.646998235	-3.034232161	-2.561219326	-1.113827891	-1.519039763	-3.04655985	Kerivoula_phalaena	Clutter	nimba	0
48.7	10.38395917	-0.962724831	-16.63012539	5.743808792	9.74511285	4.602930064	3.636028303	3.554620613	0.884466901	7.762485538	Lissonycteris_angolensis	Fruit	nimba	1
13	-1.694119846	-22.50419828	-34.26117746	0.173266293	9.035693117	2.141803889	2.403724591	2.706938443	0.010628385	7.124339125	Megaloglossus_woermanni	Fruit	nimba	1
27.3	3.949480433	-10.4186781	-32.28599413	1.799562028	7.609466288	6.174383842	3.091538123	1.218699088	0.72143765	6.996285728	Micropteropus_pusillus	Fruit	nimba	1
6.9	-13.56656472	-5.628091497	-4.103738173	-3.740747971	-3.855916417	-1.497688259	-0.548349713	-1.60283358	-0.267898645	-2.465512222	Mimetillus_moloneyi	Edge	nimba	0
10.3	4.636109471	18.99014407	17.36588583	0.732637029	-1.325019299	-1.265676242	-0.20670174	0.064088531	0.438657404	0.071454103	Miniopterus_inflatus	Edge	nimba	0
8	2.213712224	12.56310236	12.84819901	-0.34641753	-1.925626173	-2.060566724	-0.869287133	-0.355005838	-0.127836394	-0.897670176	Miniopterus_villiersii	Edge	nimba	0
19	3.71648167	20.67504096	7.067570791	2.596886881	1.787276266	1.590648624	1.69133866	0.533271581	0.902786118	0.320750287	Mops_condylurus	Open	nimba	0
16.5	-5.729602295	4.058691278	-1.277740978	-1.66295503	0.086616621	0.844463318	0.739832798	-0.14270056	-0.016446271	-0.815254364	Mops_leonis	Open	nimba	0
9.9	-12.91126396	-0.28847188	-3.18936405	-3.028937677	-1.925124843	-0.168265891	-0.584542678	-0.129667011	-0.456819778	-1.032306642	Mops_spurrelli	Open	nimba	0
19	-6.38351833	8.175040959	4.067570791	-0.903113119	-0.302723734	0.570648624	0.50133866	-0.186728419	0.542786118	-0.889249713	Mops_thersites	Open	nimba	0
36.5	8.639069424	-2.010511274	-21.01524682	2.915780263	9.221893782	5.683945769	3.911879695	3.455076566	0.607412842	7.452782842	Myonycteris_torquata	Fruit	nimba	1
5.5	-4.232371741	-3.353247318	-0.297112764	-1.106259442	-1.956285818	-1.77675203	-0.810792995	-0.460977979	-0.767068783	-1.003674827	Myotis_bocagii	Edge	nimba	0
17.5	3.588831291	-17.99476885	-33.63961627	2.740981734	-3.973119521	2.91093744	3.024435143	1.161688297	0.237246685	5.139147497	Nanonycteris_veldkampii	Fruit	nimba	1
3.2	-11.95476899	-24.18028902	-7.814799591	-0.185314	-6.276892691	-3.851642512	-2.133378389	-2.280072348	-1.593562581	-4.472799106	Neoromicia _guineensis	Edge	nimba	0
4	-10.16002212	-19.52305713	-7.304299825	-0.162164589	-4.886681605	-2.626463214	-2.077696513	-2.082561263	-1.022608216	-3.485277617	Neoromicia_somalica	Edge	nimba	0
6	-6.023154948	-4.729977382	0.47194959	-0.254291059	-3.426153889	-1.583514969	-1.218491823	-1.303783551	-0.345222305	-2.036473897	Neoromicia_brunnea	Edge	nimba	0
4.8	-12.26527525	-16.96582523	0.606199941	-3.039015177	-4.056470519	-2.621283916	-1.692014637	-1.675050178	-0.401653852	-2.647756129	Neoromicia_isabella	Edge	nimba	0
3.1	-11.31661235	-16.22494301	-4.128612062	-2.575707677	-5.356919077	-3.052289924	-2.107838623	-2.183511234	-1.039931876	-3.806239292	Neoromicia_nana	Edge	nimba	0
8.1	-4.724444418	-1.99224365	2.062011477	-0.356023854	-3.135599787	-0.909919312	-0.904826899	-1.231566953	0.088532902	-1.68422999	Neoromicia_roseveari	Edge	nimba	0
3.8	-11.18370884	-18.4123651	-5.531924767	-2.942951942	-4.316734377	-2.447758038	-1.616616982	-1.749439035	-0.585346807	-2.972157989	Neoromicia_tenuipinnis	Edge	nimba	0
8.4	-0.638914342	18.54171831	11.60344889	-0.384842824	2.13447937	0.972022925	0.008553805	0.668749704	-0.122359211	0.996090568	Nycteris_arge	Clutter	nimba	0
26	9.445516772	42.30082007	42.53444375	2.924444234	3.959123272	3.655967482	0.893555074	1.773993575	1.368636808	2.911563309	Nycteris_grandis	Clutter	nimba	0
5.1	-0.979745176	-0.131863267	8.647637353	-2.067834148	-0.566391361	-0.249341679	-0.848633933	-0.684733521	-0.562545965	-1.267435571	Nycteris_hispida	Clutter	nimba	0
7.5	-4.595504569	3.339832427	13.57913665	0.301614088	0.214241898	0.046196215	-0.541588306	-0.182200266	-0.499682871	-0.514871106	Nycteris_intermedia	Clutter	nimba	0
15	5.342747326	21.38888147	24.01507196	-0.018860177	1.746220834	1.164752134	-0.117070719	0.345716156	0.428014296	0.393142846	Nycteris_macrotis	Clutter	nimba	0
12.6	4.258506719	27.61718578	25.98357266	1.511691587	2.095587574	1.36921424	0.945883653	0.253182901	0.165151202	0.840578381	Nycteris_major	Clutter	nimba	0
7.4	-8.557347928	-7.704821561	-3.334675819	0.711220411	-4.185784488	-2.054451197	-1.80604854	-1.525639152	-0.556052167	-2.938311292	Pipistrellus_grandidieri	Edge	nimba	0
4	-13.26002212	-18.82305713	-9.204299825	-3.262164589	-5.496681605	-2.976463214	-2.147696513	-2.092561263	-0.932608216	-3.415277617	Pipistrellus_nanulus	Edge	nimba	0
9.1	3.793989168	-8.345703778	-6.799863816	-0.952087089	2.434664071	-0.593445189	0.659775446	0.982821904	0.302225858	0.53017187	Rhinolophus_guineensis	Clutter	nimba	0
17	9.079614498	7.281961214	4.791321376	0.289013352	4.43674855	1.727700379	0.892133971	2.144493869	1.725400207	2.621946567	Rhinolophus_hillorum	Clutter	nimba	0
8.2	1.437398941	-12.84758966	-7.924176053	0.134369823	1.114426599	-0.999271899	-0.340366664	0.581871933	-0.085097802	-0.050789804	Rhinolophus_landeri	Clutter	nimba	0
7.8	4.390025506	-13.82620561	-8.179425936	0.272795117	1.924321056	-1.151861548	0.451792398	0.558116391	-0.120574985	0.425449452	Rhinolophus_simulator	Clutter	nimba	0
23.8	10.08496288	32.51843235	18.73056939	2.135783352	0.478542784	2.951724413	0.655429916	0.278338091	2.108512306	0.905879217	Scotophilus_nux	Edge	nimba	0
