# Supplementary material for: Morphology and stable isotope analysis demonstrate different structuring of bat communities in rainforest and savannah habitats
Source: R Soc Open Sci. 2018 Dec 19;5(12):180849. doi: 10.1098/rsos.180849 (PMC6304110; doi:10.1098/rsos.180849)
Supplement: sout.csv [file rsos180849supp6.csv]

Mass	FA	TL	Tail	HF	GLS	ZYGO	GBW	C-M3	C-C	MAND	Row Labels	fruit
12	39	86.7	31.5	8	18.3	9.8	9.07	6.62	5.59	12.55	Chaerephon_pumilus	0
78.5	77.5	139	2	23.2	46.46	25.9	16.73	16.29	8.96	36.86	Epomophorus_wahlbergi	1
19.8	47.5	116	49.1	10	19.27	12.76	9.27	6.71	5.94	14.33	Eptesicus_hottentotus	0
6.4	47.3	86.5	30	9	17.51	8.81	8.16	5.96	3.86	11	Hipposideros_caffer	0
6.6	37.2	103	42	9	15.5	8.5	7.51	5	4.31	10.38	Laephotis_botswanae	0
8.9	45.2	110.7	51.3	10	15.24	8.12	7.73	5.75	4.32	11.19	Miniopterus_natalensis	0
23.9	48.8	125	45	15	22.42	12.67	10.48	8.02	6.64	14.6	Mops_condylurus	0
45.6	61.4	132	38.5	12.3	27.93	53.01	12.75	10.59	8.26	19.37	Mops_midas	0
11.5	48.3	111	50	12	19.05	11.53	8.55	7.36	5.18	14.49	Myotis_tricolor	0
12.5	56.5	128	60	14	20.09	13.21	9.64	7.84	5.56	15.32	Myotis_welwitschii	0
3.3	30	79	30	5.5	12.65	7.69	6.24	4.28	3.64	8.86	Neormicia_zuluensis	0
5.9	22.5	83.2	31.3	8	14.06	9.12	7.21	4.99	4.67	10.35	Neoromicia_capensis	0
4.5	31.6	85	36	6	12.7	7.55	6.18	4.3	3.73	8.75	Neoromicia_nana	0
5.5	29.9	74	21	5	13.1	8.9	6.7	4.33	3.87	9.65	Nycticeinops_schlieffeni	0
5.4	31.7	80.2	31.2	6.2	12.79	8.24	6.8	4.59	4.15	9.39	Pipistrellus_hesperidus	0
4.1	28.3	75.7	31.7	6.7	12	7.96	5.57	4.23	3.87	8.76	Pipistrellus_rusticus	0
8.9	48.4	85.3	28.7	7.7	19.99	10.11	8.41	7.28	5.2	13.35	Rhinolophus_darlingi	0
15.1	53.3	95.2	31.6	11.2	22.4	11.42	9.33	8.16	6.16	14.95	Rhinolophus_clivosus	0
7	45.5	82	25	9	18.61	8.77	8.49	6.69	4.45	12.59	Rhinolophus_simulator	0
24	63	113	36	15	27.36	13.82	11.06	9.64	7.57	18.53	Rhinolophus_smithersii	0
42	63.7	153.3	58.3	12	24.8	15.24	12.8	9.52	6.31	18.08	Tadarida_ventralis	0
22.4	57	102	12	8.2	22.32	12.66	10.4	8.85	4.34	16.98	Taphozous_mauritianus	0
